# Supplementary material for: Identifying the Trends of Urinary microRNAs within Extracellular Vesicles for Esophageal Cancer
Source: Cancers (Basel). 2024 Apr 27;16(9):1698. doi: 10.3390/cancers16091698 (PMC11083496; doi:10.3390/cancers16091698)
Supplement: Supplementary file 1 [file cancers-16-01698-s001.zip]

Archive with 1 entries (1 files):
- cancers-2902475-supplementary.pdf
